# Supplementary material for: Comparison of miRNA expression profiles in pituitary–adrenal axis between Beagle and Chinese Field dogs after chronic stress exposure
Source: PeerJ. 2016 Feb 18;4:e1682. doi: 10.7717/peerj.1682 (PMC4768678; doi:10.7717/peerj.1682)
Supplement: Table S9 [file peerj-04-1682-s012.xlsx]

## Sheet: Sheet1
4010 target genes predicted by 18 common DE-miRNAs in adrenal cortex
Contrast ID	MiRNAs	Target genes (Cumulative weighted context ++ score ≤-0.2)
BAC1_vs_BAC2 BAC1_vs_CFDAC1 BAC2_vs_CFDAC2	cfa-miR-196b	RNMT;AQP4;CASK;TMEM143;PNP;ZNF774;PPAPDC2;PTBP2;MRPL53;BEND4;MYO6;STAP1;DUOXA1;ZNF792;PNPLA1;DDIT3;MOXD1;NME4;PSMA3;PSMA3;CPD;TMX1;GCNT4;ZNF516;GCLC;GSDMA;BEX4;CCNG1;LIN28B;ARFGEF1;IRAK4;HOXA1;ADRB3;WDR55;ICOS;HOXA7;UPK1B;HOXA9;ENTPD4;PLXND1;TCF7;SMYD1;CRAT;KLHDC8B;TEAD3;MYOZ3;GAS7;ABCG2;PLEKHA8;BET1L;ABL1;CHRD;CPEB3;ELF4;GNPNAT1;RSPH10B;CBFA2T3;HDX;ASAH2;EPSTI1;EVI2B;SPIN4;ATP8B4;SRPK2;LIMK2;SOX…
	cfa-miR-138b	TSPAN1;SLC15A1;RAB3GAP1;FGF17;RORB;RADIL;MEGF11;GP9;CASP3;MCTP2;RMND5A;FBXL12;PIWIL3;PIWIL3;PRKACA;PRKACA;KDM5A;TSEN2;INO80D;TMEM104;USP13;LRRC20;GTPBP1;SOX13;CMKLR1;DHRS9;GLCCI1;TMEM25;ACVR2B;DCUN1D2;HAS1;TPPP;SUSD5;FAIM3;SRGAP2;ZNF275;MYL3;ADCYAP1R1;NFIX;ELMOD3;KCNS1;USP39;GBX1;LETMD1;MOCS1;CEBPE;IGLON5;GINS4;DENND1A;RCAN2;ZBED2;SFRP5;PDE7B;EAF1;AHCYL1;GOSR1;TMTC2;APBB2;RDH16;TBL1X;PLAU
	cfa-miR-490	HNRNPA1;YPEL2;RBBP9;TMEM78;MSANTD1;OR2L13;SMR3B;C2orf70;TREM2;UBA2;EPT1;SNUPN;REXO1L1;TNFAIP8L3;CYP4F31P;IQCF3;CDA;C3AR1;KCNC3;RPL22;VDAC1;CNTF;CEP19;CD63;IMPACT;NRIP3;POLR2D;ZNF689;LPAR4;CTAGE1;NAAA;NOSTRIN;SERP1;SERTM1;TNFSF10;CMTM6;PLAGL1;SAMD5;GRIA3;LIMS3L;LIMS3;A4GNT;AGTR2;KCNK7;TMEM116;FOXD4L2;FOXD4L5;FOXD4L4;SLC35A4;VWC2;RBM14;LEP;EXD2;FAM43B;PPP4R2;RSAD1;NAGA;DCTN6;ATP7B;HMGA2;NEU3;C5orf2…
BAC1_vs_CFDAC1 BAC2_vs_CFDAC2 CFDAC1_vs_CFDAC2	cfa-miR-196a	SCPEP1;SLC36A2;SLC9A6;SGMS2;AQP9;OSMR;CADM2;RP2;LHCGR;CCDC148;PTPN22;SYNCRIP;SYT9;LPAR2;STOML3;AURKB;GPCPD1;ACBD7;HIBADH;SSR1;HOOK1;EPC2;TECRL;RAB28;VMA21;ZNF395;ADAM7;ROCK1;PTPRG;OLFML2A;DCDC2;TMEM25;ZNF234;MAPK1;UHRF2;RCC2;TMEM139;PRDM5;TGFB1I1;DNAH17;IGF2BP1;CACNB4;IGF2BP3;KCNJ2;MANSC1;ZNF512;ZNF512;ZNF512;ACSBG1;GPD1L;KBTBD2;IMPG2;LHX3;LGSN;IFNA8;AGRN;HIP1;GPR156;IKZF4;GPD1;PTGR1;TRPC3;ACER2;…
BAC1_vs_BAC2 CFDAC1_vs_CFDAC2	cfa-miR-122	RBPMS2;S100A5;PEAR1;MASP1;SYT3;STOML2;RFXAP;TMEM141;BAK1;TAF5L;USP53;TMEM144;BRPF1;APOD;MED26;FOXF1;RPP30;RAB27B;ITFG3;S100A1;CCAR1;TMEM14A;NUDT17;KIF5B;GPR133;PTPRN;MECOM;PRELP;CD320;LPAR5;SPAG6;SERBP1;LHFPL1;ACAP2;ROR1;NPTN;CLEC5A;ADAMTS5;ZNF41;SH3GL1;ADSS;GCNT4;PLCXD3;MIPOL1;ZNF133;PFKFB2;TMX3;RBP2;LY6G6C;ALDOB;SORCS1;WARS2;ASB14;OCRL;ZNF514;NRN1;IL17B;RILPL2;KBTBD4;GORASP1;CD69;IMPG1;ASB10;CD…
BAC1_vs_BAC2 BAC2_vs_CFDAC2	cfa-miR-9	IL9R;SGMS2;RP2;PPP2R5D;CRHBP;ASCC1;FSTL1;OGN;AGTR1;MALL;MED28;PHTF2;ZNF395;TLK1;RAB27B;CDH26;MAP2K7;CLCA2;PTBP1;ZNF648;ZNF790;CDHR4;HMG20A;UBE2J2;MYH9;CTNNA1;FOXG1;VGLL2;VGLL4;PMP22;ZNF131;ARF6;ESM1;CHCHD4;KCNJ2;RIC3;DTD1;DTD1;ZNF616;ARX;ALCAM;PROCR;KBTBD4;UBASH3B;IMPG1;CACYBP;SEC23IP;NPHP1;RANBP17;TCF7;IL23R;ESRRB;EPM2A;TGFBR2;KCNK4;FNIP2;UPF3B;APCDD1L;PTAR1;BTBD10;NUTF2;NUTF2;NUTF2;MAP7;DHX40;S…
	cfa-miR-885	GNA14;TMEM19;RNASEL;TUBB2B;TUBB2B;TUBB2B;AQP9;CAPZA2;LEMD3;IL17RE;GLT6D1;ACBD7;TXLNB;CTNNB1;LNX1;KLHL8;ZFP91;GTF2E1;FNTA;DNTT;ARL15;FBXO28;NT5C2;RSPH3;PSIP1;PDRG1;RARB;RBM11;MRPL35;TMEM14A;PI15;BCL2L15;MRPL50;TMEM167A;LYRM5;DCDC2;PARP11;TOPBP1;DCTN6;TC2N;YTHDF3;DCLRE1C;DCAF4;MAP4K3;DCUN1D1;SLC25A32;KCNT2;TRIM33;IGSF3;UBL4A;SDCBP;PPP2R5E;ACTBL2;ACTBL2;ACTBL2;ACTBL2;ACTBL2;NETO2;ADORA2A;ALDOB;TMEM2…
	cfa-miR-138a	ALDH8A1;PDP1;MAP3K7;LPHN3;RUNDC1;DIRAS1;TMEM144;CUL5;GRIN2B;PPAPDC2;MED26;DHX33;VNN1;RAB27B;LPHN1;INA;PCBD2;PCBD2;SIPA1L3;MYH9;GLTP;MARK2;THY1;DCAF4;MAPK6;TMEM139;SH3GL2;SH3GL1;PLCXD3;CYP1B1;RALGPS1;SCN1B;GSTCD;WARS2;ARX;SLC29A2;KBTBD4;UBASH3B;DUSP14;UPK1A;RIBC1;DUSP16;PPP2R2C;TECTA;ATP11C;VDAC2;SFMBT2;ARF1;ARF1;ARF1;ARF1;RGS4;PARP8;POP4;TMEM119;LZTS1;ELF2;SLC20A1;FGF9;NUAK1;ZNFX1;EZH1;EZH2;EZH2;…
	cfa-miR-496	XRCC4;SYT5;RP2;STAT5B;SLC9A2;EDIL3;MYLIP;MXI1;CD2AP;SHE;HIBADH;SLC35A3;CTNNB1;CD48;USP53;PGAM5;RAB28;RNF219;MATN2;KRR1;L3MBTL4;AARS;RPUSD1;ZUFSP;TMEM27;CD38;MAPK1;SPAG5;CNTROB;TMPRSS11A;ZNHIT3;ODAM;HMGCS1;CHCHD5;TMCC1;CCDC102B;IFNA6;PBRM1;UAP1;IKZF2;GPR157;KLF12;OSBPL9;ZBTB41;HGF;RERG;PLA2G4A;ATP2A2;PARP6;PLCXD2;ZNF19;CCNT2;FAM96B;CPEB3;WASF1;ANKRD10;PTEN;ARL2BP;ST6GALNAC5;FAR2;ANKRD12;PWWP2A;WDR…
	cfa-miR-338	TGOLN2;QPCTL;SYT5;SCN3B;CDX4;EHHADH;FGFRL1;LEMD3;AMOTL2;TPK1;CCDC141;PIP5KL1;AQP11;N4BP2L1;ADAM2;ACRC;DHX33;CLEC4D;CDCA5;LRRC7;RPP25;GTPBP2;SLC12A8;GBP5;ROCK1;MPDZ;PLD5;OLA1;DCTN5;GPR132;BCL2L13;CATSPER4;PGM5;NAV1;TAGLN;ASCC3;ABT1;RAB14;FDX1L;TMEM170B;LAMC2;PLA2G2C;HAS3;DOC2B;BIN2;TM6SF1;ERMP1;ENPP7;SLC2A10;TXN2;DENND2A;CACNB4;CHCHD4;RIC3;TK2;UHMK1;MANF;ZNF616;LGALS3BP;PPP1R3C;AGGF1;UPRT;PROCR;DU…
	cfa-miR-124	MEF2A;GBGT1;ITSN2;MYLIP;GRIN3A;SGMS1;AMOTL1;TMEM143;SHKBP1;AGTR2;YEATS2;PIK3CA;PTBP2;RAB27A;PTBP1;LRRC1;BTBD7;MYLK2;ZNF503;PIK3IP1;LPCAT2;PROX1;LPCAT3;GLTP;MED19;ASCC2;TMEM138;F3;RYR1;ROR2;CRTC3;PLCXD3;RALGPS2;AMTN;ZNF131;RIC3;TMEM128;SLC29A1;SLC29A1;TMEM129;PEA15;PFN4;DUSP15;ALDH4A1;MTCP1;KIF3A;MOBP;TAOK1;GAS2;GAS1;FNIP2;AIDA;PARP8;UBE2G2;TMEM109;NCCRP1;QKI;SLC22A5;ARL5B;PRSS35;USP14;TMEM104;ATF…
	cfa-miR-493	PVR;TGOLN2;SEC31B;SGMS2;AQP9;TUBB2A;TUBB2A;TUBB2A;VTCN1;VKORC1L1;RUSC1;RNF217;PPCS;LPAR2;ACBD4;RTBDN;ERO1LB;MAP3K4;KCNK7;INTS4;INTS4;INTS4;WWP1;SOSTDC1;FSTL5;GNG2;VPS13B;PDHA1;LYRM1;L3MBTL4;ABCB11;BTBD6;ISG20L2;AP4M1;PIK3IP1;DCTN4;YIF1A;TMEM25;DCTN2;DCTN2;DCTN2;RND2;MAD2L1;TXNDC2;COLQ;PIAS3;CD34;TMEM170A;TMEM170B;PLA2G2D;FBXL2;TMX2;TMX1;EMCN;KIF4A;RALGPS2;PLCXD3;CHCHD5;FCGRT;CHEK2;TAGLN3;EPHB1;KC…
BAC1_vs_BAC2 BAC1_vs_CFDAC1	cfa-miR-31	SGMS2;SLC9A5;GBGT1;SCN3B;PGF;PGD;NAA15;VPS52;SGMS1;REST;CIAPIN1;MAMSTR;APP;ILK;AIF1L;CDCA5;RAB27A;PIK3CG;CLCA2;BCL2L14;VWA5A;KIF5A;RREB1;RXRG;MYH9;BCL2L13;ERGIC1;MRM1;ZNF37A;ZNF500;NME4;SSTR2;DCAF6;SPAG7;PTRF;TAGLN;ASCC2;MAPK6;SYCN;MC2R;ZNF384;MAPK9;MAPK8;WFDC5;DCBLD2;CRTC3;HSPBAP1;RALGPS1;CCDC92;RHPN2;PABPC5;DNAH17;RTP1;RUNDC3B;GSTCD;OTOR;ZNF512;ZNF512;ZNF512;PPP1R3E;IL17C;PPP1R3D;TMEM129;PPP1R3…
BAC1_vs_CFDAC1 CFDAC1_vs_CFDAC2	cfa-miR-217	SGMS2;OSMR;SYNCRIP;REST;CCDC147;MXI1;CUL5;MALL;WDR78;TLK2;IBTK;PCBD2;PCBD2;DPAGT1;PPP1R3A;PROX1;TOX2;CTDSPL2;CWH43;MAPK1;FOXG1;PPP2R5E;ADSS;UBA5;CHCHD5;T;GOLPH3L;RAC1;SEC23IP;TCF7;ZC3H15;MGAT4C;ATP11C;FXR1;BFAR;UPF3B;ZNF385D;TMEM41B;BACH1;GNAZ;HNF1B;GLRA1;NUAK2;UBE2G2;EZH2;EZH2;NAP1L1;RLIM;RNF182;RTN1;GKAP1;ANGPT2;KCNG4;USP15;CCDC28A;STX6;RAP2C;PHKG2;GTF2H3;EIF1B;WAS;WDR47;EREG;EIF4A2;RIPK1;CCNYL…
	cfa-miR-592	SLC36A3;QPCTL;IL6ST;BTC;RORC;EDIL3;LUZP2;HOXD10;TAF7L;MAP3K6;TMEM144;VNN1;EFCAB10;WNT10A;CRTAM;CRYAA;PDPN;DCDC2;WDR93;TANK;NOP2;NME1;NME1;NME1;MED17;PGM1;CC2D2A;TMEM170A;VGLL2;PLA2G2C;CHGB;HS3ST3B1;SH3GL2;IQCB1;PLCXD3;CDK5R2;ERBB3;GSDMD;SORCS1;ADCYAP1;KRT24;TCTEX1D1;KBTBD6;KBTBD6;NKX2-1;DNMT3A;LCMT2;EME1;MSTN;EPRS;PCNP;UAP1L1;RNF6;SAP130;DMRTC2;RGS6;MAB21L2;FGF5;FGF7;ZMAT4;GYPA;SPINK2;VPS37A;UVRA…
BAC1_vs_CFDAC1 BAC2_vs_CFDAC2	cfa-miR-34a	ALAD;SEC31B;DBF4B;ADORA3;ADCY7;TMPPE;NOTUM;EDIL3;DNASE1L3;AMOTL2;SLC35A4;SLC35A4;BAK1;RTBDN;ZNF248;MED27;GIT2;TMUB1;GXYLT1;LRRC7;INA;OPA3;OPA3;EFCAB10;RARG;PTPRM;VWA5A;DUOXA1;TTC7B;ZNF48;ZHX2;TMEM132B;PIK3IP1;UHRF2;DCAF7;HTR6;PGM1;FOXG1;CD164L2;CAMK1;TMEM184B;SUPT6H;ORAI2;IL1R1;CCDC94;PPT2;CHCHD5;SDHAF2;CDC37;KCNMB1;ORAI3;LIF;TMEM123;TYROBP;GPR156;ESRRA;MAP2K3;TGFBR2;NUF2;CELSR3;SMYD1;TAX1BP3;KCN…
	cfa-miR-758	PNMA2;OSMR;ATP1B4;CD53;LPAR1;WTAP;RFXAP;SHB;DIRAS2;PPP1R1B;TRAK1;ILK;OSCAR;WDR77;CRY1;RAB20;PI15;HFM1;SLC12A6;LYRM2;CRTAM;TMEFF1;NUDT12;TMEM200A;ZNF503;TMEM26;ERGIC2;CCR5;CCR4;HES2;RPS11;NEK4;ADD3;SH3GL1;TRAPPC2;GPR146;AHCY;AHCY;KEL;ENPP3;TAF9B;ENPP4;HOXB13;SFXN1;PPT1;KRT20;SFXN2;GAD2;ARIH2;HEXIM2;GOLPH3L;KBTBD7;KBTBD7;SLC31A2;PPP2R2C;PLAT;ACER3;BMP2;IL23R;KIF3A;OSBPL8;IL1RL1;RAB7L1;RERG;GNGT2;EI…
	cfa-miR-889	NAMPT;MCHR2;CPT2;SRP68;FGF16;PRR11;VBP1;RPE65;RCE1;DSE;CITED2;HSPH1;FLI1;TECRL;MAP1LC3B;RSPH3;BRD7;ANGPT1;LSM3;LSM3;LSM3;LSM3;APLN;PRSS38;PI15;AIFM3;AIFM3;GPR18;HNF4G;MARK3;MAST4;MAD2L1;VSIG1;NME3;CHST7;HRASLS;VSNL1;UCHL5;MFSD11;SPOPL;PLA2G5;TMCO1;SNX10;SMR3A;LRRIQ3;RERGL;ING3;NMI;SNX6;UGDH;MYEF2;CCL8;COL2A1;DUSP12;ATP6V1G2;MANSC1;ZNF616;ZNF330;PDE6D;UPRT;WDR17;CD69;RB1CC1;DUSP15;SYAP1;SSX5;LHX8;…
3959 target genes predicted by 39 common DE-miRNAs in pituitary
BP1_vs_BP2 BP1_vs_CFDP1 BP2_vs_CFDP2 CFDP1_vs_CFDP2	cfa-miR-105a	PDLIM4;MYLIP;MXI1;SOHLH2;CITED2;GLDC;CCDC141;CD47;EIF1AX;WWP1;MAP3K8;CAB39;RAB27A;LYRM2;POLH;ZNF791;NAA25;F9;PARP11;NCAPD3;PDCD1LG2;BTF3L4;RND1;IFNB1;UBL4A;RBP5;ARV1;CHCHD1;SYPL2;TK2;TMEM128;DUSP19;KRAS;NAA50;PIR;CACYBP;FGL2;TMEM183A;HAP1;NR1H4;TRPC1;KLF7;EME1;PCNP;ATR;ZNF215;KCNJ6;DCP2;POP1;POMP;GOSR2;DHX40;FOXI1;GNPNAT1;TIMM17A;COPS4;AP1S3;MAP1LC3C;USP10;DMRTC1B;MYB;ARL5C;ANGPT2;MAGEH1;PEPD;RAP…
	cfa-miR-219-3p	LOR;XRCC4;GPR128;OCLN;TUSC3;AQP9;TBK1;CRHBP;MMP8;ILDR1;MEGF11;MMP3;MMRN1;CXCL12;LZTFL1;SLC26A11;TNFSF18;CRADD;SSR1;HEMGN;ACTG1;ACTG1;ACTG1;ACTG1;ACTG1;WNT2;MAP3K7;TMEM144;MAP3K5;APOF;PHTF2;GAB1;ZNF444;RPN2;TMPRSS12;PI15;STAP1;YY1;ZNF790;DCTN6;CDKL3;BOLL;RFC5;PYGO1;MNDA;USO1;TFPI;FBXL5;MAPK8;UNC13C;CLIP4;TMX1;LITAF;ARF6;KCNA5;PRRC1;OTOR;CCL7;EPHB1;LAMB4;VRK2;KBTBD4;AGGF1;SPATS2;IMPG1;GOLPH3L;TFF2;…
BP1_vs_BP2 BP2_vs_CFDP2 CFDP1_vs_CFDP2	cfa-miR-802	GPR128;AQP9;UHRF1BP1L;IL6ST;GDF5;EDN1;AQP4;POSTN;CCDC147;RFXAP;SHKBP1;AGTR1;EPC1;G2E3;DDX17;SOSTDC1;RAB23;MUC13;TWIST1;PARP11;TMEM25;ESCO2;BOLL;FRY;BTF3L4;LRCH2;TMPRSS11D;MED17;PARP14;PIAS2;VGLL3;ZNHIT6;NUP43;IRAK1BP1;PNMA1;GATC;MDH1;ENPP5;DCBLD2;ACADSB;GNAI3;GSDMC;MTX2;MMD;STK17B;TADA1;PXK;OTOR;MANSC1;LHX2;FBXO4;AGRN;CCDC89;TDRD1;LCMT2;PAIP1;NDFIP1;PCNP;SMYD1;MAGEB3;DLAT;TAX1BP3;ACPP;TAX1BP1;PTA…
	cfa-miR-205	ALAD;STAR;IL6ST;VPS52;RNF217;PPCS;LPAR1;SGMS1;ACBD6;HOOK3;TMEM144;PICALM;DDX11;TRAK2;FOXF1;TRAK1;BTBD3;ABRA;GXYLT1;SCD5;PI16;GBP7;PTPRM;GPR133;KIF5A;ROCK2;LYRM5;EOMES;NAA25;EIF2S3;DCDC2;EXD2;IFI44;EXD1;ABCC12;GCC2;TMEM27;RND3;ADAMTS9;SIRPG;LCA5;VEGFA;TBRG1;HSD11B1;LAMC1;MDH2;MDH2;MDH2;GPR146;MFNG;ERBB4;LMNB1;ALDOB;MMD;UBA7;BDKRB2;CALU;ZNF616;DUSP19;LPCAT1;KBTBD3;GORASP1;CCDC102B;CDADC1;DIABLO;PHY…
BP1_vs_BP2 BP1_vs_CFDP1 CFDP1_vs_CFDP2	cfa-miR-139	PVR;CDIPT;CADM3;PRR15;DBF4B;LTBP4;MED24;SYT6;FSTL1;PDLIM1;SLC35A2;BBOX1;RAB1A;DNASE1L1;KIFC3;PPAPDC3;CLK3;RAE1;MAT1A;SERPINE1;JAGN1;RAB27B;FIZ1;CHRNA3;SGPL1;PHOX2B;MCRS1;MCRS1;GPR139;CRYAA;RRP7A;CD3E;RPUSD1;UBR1;BTBD9;GCC2;PGM2;REC8;TAGLN;TACSTD2;CD40LG;CD34;EIF2S1;TMPRSS11E;DLD;SURF4;SHOX;EIF2AK2;PLA2G2D;MYH7B;GLG1;CDK5R2;SERPINA11;HSD17B14;RHPN2;CCDC94;HMGCS1;KRT20;TMEM229B;TMCC3;NAGK;NAGK;ATP6…
BP1_vs_BP2 BP1_vs_CFDP1 BP2_vs_CFDP2	cfa-miR-8908d	TGOLN2;GDA;SLC44A5;SLC9A2;ITPKB;TXLNB;LZTFL1;LPHN2;ANKRD54;HOXC8;GSTM4;IDS;CD46;PDE4B;STAM;CHRNA6;TMPRSS12;PAG1;STAG1;KIF13B;NUDT5;FMR1;CHODL;GLTP;STK3;CLEC12A;HOXD3;ZNHIT3;ME1;TNFAIP8L3;GCLC;CLCN2;GNAI2;ASS1;TXN2;ENPP4;RABGAP1L;TCL1A;IGF2BP2;COMMD9;TTC3;ADAP1;TMEM128;TFDP2;RNF169;SEC61A1;LRFN2;ZBTB49;DVL3;PCNX;GDE1;KLF11;SMYD4;SMG1;TPD52L2;KCTD4;FNIP2;HSPBP1;KCNJ6;PRICKLE1;ETS1;CDKN2AIP;CMYA5;PO…
BP1_vs_CFDP1 BP2_vs_CFDP2 CFDP1_vs_CFDP2	cfa-miR-124	MEF2A;GBGT1;ITSN2;MYLIP;GRIN3A;SGMS1;AMOTL1;TMEM143;SHKBP1;AGTR2;YEATS2;PIK3CA;PTBP2;RAB27A;PTBP1;LRRC1;BTBD7;MYLK2;ZNF503;PIK3IP1;LPCAT2;PROX1;LPCAT3;GLTP;MED19;ASCC2;TMEM138;F3;RYR1;ROR2;CRTC3;PLCXD3;RALGPS2;AMTN;ZNF131;RIC3;TMEM128;SLC29A1;SLC29A1;TMEM129;PEA15;PFN4;DUSP15;ALDH4A1;MTCP1;KIF3A;MOBP;TAOK1;GAS2;GAS1;FNIP2;AIDA;PARP8;UBE2G2;TMEM109;NCCRP1;QKI;SLC22A5;ARL5B;PRSS35;USP14;TMEM104;ATF…
BP1_vs_BP2 CFDP1_vs_CFDP2	cfa-miR-448	MEF2C;SCPEP1;SYT4;SCN3A;CADM2;PDLIM4;FSTL1;IARS2;LUZP2;MAP3K7;OGN;FLI1;INSIG2;DNAJB11;WWP1;N4BP2L1;EIF1AX;VPS13B;CRY1;ADAM7;MRPL35;OXR1;CLNS1A;CLNS1A;CLNS1A;MATN2;CRLS1;PAN3;GATM;RCOR1;MYH3;PTBP1;COLEC12;HNF4G;LHFP;PDYN;VASH2;TMEM27;DOC2A;MED17;SMPX;ZNF383;RAB12;PPP2R5E;ATP6V1G3;TM6SF1;SH3GL2;DCBLD1;ARV1;PLCXD3;GCNT3;GNAI1;ENPP4;PRRC1;RFFL;LEAP2;ZNF616;KAL1;KBTBD7;KBTBD7;LGSN;IFNA8;VEZF1;PHYHIPL;…
BP1_vs_BP2 BP2_vs_CFDP2	cfa-miR-8908a-3p	MRPS36;MTSS1;S100A6;AQP9;IL19;IQGAP2;LUZP2;UBQLN2;OCM2;CNGB3;BBOX1;CBFB;ERO1LB;CUL5;USP53;PRKAR2A;CDKN2C;INSIG1;SLMO1;DERA;HIRIP3;SCD5;CUL1;ZNF391;AKIRIN2;RC3H1;SGPL1;PCBD2;PCBD2;TOR1AIP1;TMEM200B;PARP11;DCTN3;CCDC132;PARP16;PGM3;GLUL;GLUL;EIF2AK1;MTF1;ATP9B;MNX1;SDCBP;MAPK8;CHORDC1;LRRK2;MRPL43;PNMA1;SLC2A12;HSD17B11;EFCAB7;SLC2A11;ANAPC13;GNE;KCNA2;SNX3;CACNB4;CCNG1;TMCC3;PXN;KCNS3;PDE6C;KRAS;R…
	cfa-miR-146b	SAT1;STIL;LIMA1;PITPNA;YLPM1;FOXO1;GDNF;ZNRF3;CXCL10;TPK1;PRMT8;SLC2A3;CAMSAP1;GIT2;ENOPH1;GOLGA5;LYRM2;SPTLC3;ISG20L2;ARHGAP29;BICD1;PROK2;NPTN;WFDC1;UBE2W;HORMAD1;STC1;ATPAF1;CLEC1B;ADAMTS18;LMBR1;FUT9;ERBB4;TMEM215;GIPC3;TMEM219;UBA5;TPRG1;COL9A1;ECE1;WDR17;SLC29A4;EXOC5;SEC23IP;NOVA1;POLR3H;BAIAP2L1;MET;ICMT;ATR;KCTD5;PDE6H;OPN5;NRAS;RNF6;DIO2;BCORL1;OVCA2;OVCA2;CPNE3;TMTC3;UBXN4
	cfa-miR-449a	SYT1;RAB9B;FGFRL1;TSPAN5;TGFB3;ITSN1;IDH3G;PLOD1;TRAK2;ANK2;MYOCD;UBXN2B;AAGAB;SPR;CHRNA2;MB;NUDT12;PTPRT;RIC8B;WDR91;PROX1;RBPMS;LRP10;SURF4;CELF3;STC1;TGFBRAP1;CPSF3L;ARV1;RALGPS2;MRAS;STK10;SLC38A11;MRAP2;NRN1;CORO2B;PLAGL1;NDRG3;RNF165;SLC30A8;SH3TC2;STK38L;LHX9;CYP19A1;YEATS4;PHACTR4;PHACTR4;NR4A2;EFS;SLC6A17;UBE2L3;UBE2L3;GPR151;NTRK3;PCNXL2;CDKN1A;EPHA8;TMOD2;JAZF1;TGFBR3;RFX3;SYTL3;MS4A14…
BP1_vs_BP2 BP1_vs_CFDP1	cfa-miR-224	TGOLN2;SLC36A2;VAPA;ATP1B3;VAPB;RNF217;NOTUM;IARS2;ACBD7;MED20;HOXD10;CD48;ERO1LB;TAF5L;AGTR2;S1PR1;PRRT3;ITFG1;MATN3;NUDT18;ATRNL1;PLD5;DCDC2;DCTN5;ESPL1;PARP11;TANK;PGM2;TMEM138;SERBP1;TMEM170A;RAB10;EIF2AK3;NEK7;HSD17B11;TMX1;RALGPS2;ESM1;MYT1;OTOR;PPCDC;AHSG;PPP1R3D;TMEM125;IMPG1;SERINC1;IFNA8;SGIP1;GPD2;PTGR1;IL1RL1;KLF13;LCMT2;CCDC81;IL1RN;SMAD4;ZBTB41;EHBP1;CELSR1;DDX4;DAGLB;ZBTB43;BTLA;TU…
	cfa-miR-8908b	MPZL1;RNASEL;CNOT8;HFE2;GABRB2;APOBEC4;RBM3;BTC;ATP1B4;S100A9;LUZP2;CBFB;ZNRF3;B2M;SSR1;HOOK1;GTF2E1;USP53;RNF141;UBXN2A;LRRC57;RBM8A;SLC2A1;GAB1;ADAM9;OXR1;DEPDC7;F9;CORO6;MYBPHL;SLC25A32;TXNDC2;SULT1B1;SCYL2;LHFPL1;FGFR1OP;F3;RNF139;SLC25A38;ATPIF1;ATPIF1;VSIG4;PMP22;RFESD;IRAK1BP1;ACTBL2;ACTBL2;ACTBL2;ACTBL2;ACTBL2;RAB7A;PAM;IL1R1;EFCAB7;CAGE1;ASAP2;GSTCD;CCDC91;PPT1;BICC1;KCNRG;PEX5L;AKAP14;I…
	cfa-miR-8908a-5p	ALS2;SLC9A8;RPL19;VTCN1;PPP2R5C;NAA15;VPS52;MED24;AMOTL2;USP54;DIRAS2;GRIN2B;KCNK7;PPP1R1A;ZNF395;LSM2;MTERFD2;OPA1;KIF5B;ZNF646;TMIE;PTPRT;UBE2J2;KRTAP10-4;BCL2L13;SIRPA;WDR93;PLAUR;JUP;OGFOD2;SIRPG;MSX1;TAGLN;SPAG6;ASCC2;TFPI;VGLL2;TGIF2;TM6SF1;UNCX;DCBLD1;RTP4;RTP1;MYEF2;PPT2;KCNJ2;SYPL2;SERPINH1;ADRB3;DUSP18;ZNF227;MYO15A;DUSP16;EFR3A;DIABLO;RCHY1;PLTP;DMBX1;ZNF398;GPD1;NPLOC4;TAOK2;NDUFA4L2;…
BP2_vs_CFDP2 CFDP1_vs_CFDP2	cfa-miR-215	SLC9A8;EFNA1;IL6ST;PITPNB;PTGS1;LPAR4;HOXD12;RNF217;MXI1;LPHN3;CUL5;CDH20;LTB4R;RSPH3;DDAH1;HIGD1A;STAG1;CLNS1A;CLNS1A;CLNS1A;LYRM2;L3MBTL4;GATM;PIK3CD;EFNB2;PIM1;WNK1;DCTN5;ACRV1;PTPRT;TXNDC9;PIK3IP1;KRTAP10-7;DCDC1;RAD1;PPP1CA;TXNDC2;PIAS4;CCR5;NAA20;MLLT10;TMEM170A;ADD3;HS3ST3B1;SH3GL1;PRODH;RBP5;DCBLD2;RALGPS2;CDK5R1;MIPOL1;PABPC4;MMD;MYO9A;PPP1R3E;ALCAM;SERINC4;MACF1;LGSN;RAP1GAP2;TCF4;NKX2-…
BP1_vs_CFDP1 CFDP1_vs_CFDP2	cfa-miR-885	GNA14;TMEM19;RNASEL;TUBB2B;TUBB2B;TUBB2B;AQP9;CAPZA2;LEMD3;IL17RE;GLT6D1;ACBD7;TXLNB;CTNNB1;LNX1;KLHL8;ZFP91;GTF2E1;FNTA;DNTT;ARL15;FBXO28;NT5C2;RSPH3;PSIP1;PDRG1;RARB;RBM11;MRPL35;TMEM14A;PI15;BCL2L15;MRPL50;TMEM167A;LYRM5;DCDC2;PARP11;TOPBP1;DCTN6;TC2N;YTHDF3;DCLRE1C;DCAF4;MAP4K3;DCUN1D1;SLC25A32;KCNT2;TRIM33;IGSF3;UBL4A;SDCBP;PPP2R5E;ACTBL2;ACTBL2;ACTBL2;ACTBL2;ACTBL2;NETO2;ADORA2A;ALDOB;TMEM2…
	cfa-miR-1	SYT1;GPR125;UTRN;EDN1;PGD;ANKLE1;CITED2;TPK1;OGN;BDNF;PICALM;EIF1AX;RSPH3;ZNF394;RARB;BCL7A;DDAH1;SDR9C7;HIGD1A;CLRN3;PTPRJ;PTPRK;PLD1;STC2;DUOXA2;PTPRG;VPS45;EMX2;PTPRS;WNK3;MECOM;PGM2;BTF3L4;LETM1;TMEM135;ABT1;ZNF783;UBR5;ACAP2;WFDC1;CD226;HS3ST3B1;SH3GL1;ENPP5;OSTF1;CLCN3;GNAI3;MTX1;RUNDC3B;PPT1;COIL;RIMS1;SLC29A3;KRAS;PPP1R3B;RIBC2;DHX58;NR1H3;MGAT4A;SMAD9;KLF13;CCDC83;OSBPL7;SPHK1;TAOK3;RYBP…
	cfa-miR-202	RP2;PDLIM5;LSM7;LPAR1;ITSN2;ACBD7;HOOK3;DGAT2L6;WDR72;DSPP;AGTR2;EIF1AX;INSIG1;VMA21;PIK3CA;SCD5;CRY1;ITFG2;TMUB2;FHAD1;BCL7B;SLC12A6;GJD2;MATN3;LYRM1;PAN3;PRAME;GTPBP8;SKP2;PIM1;ACRV1;EXD1;CATSPER2;LRCH1;HES5;TMEM138;TMPRSS11D;SERBP1;CC2D2A;SMPX;PMP22;EIF2AK2;CD226;RBP5;OLFM4;AHCY;AHCY;TMX3;TAF9B;ENPP4;ASZ1;ARF6;CHCHD5;COIL;KCNJ1;ZNF616;KRAS;IL23A;CDC123;DIABLO;SLC4A1AP;ACER3;VWA3B;PCIF1;LGALS4;…
	cfa-miR-1343	BTD;SCN3B;PGAM1;GRIN3A;PGAM5;MED29;KLRD1;ZNF391;INA;SIPA1L3;EXD2;MED19;EBPL;EGFLAM;ASCC3;TMPRSS11F;HIGD2A;HIGD2A;NFKBIB;HSD17B12;RIC3;ACSBG1;DUSP18;KBTBD2;IL17A;SLC29A2;TMEM127;TMEM125;DUSP14;IMPG1;PPP2R2C;SPP2;AQP10;USF1;FNIP2;EIF4E1B;RERG;GNGT2;LASP1;DUSP27;POP1;PARP6;RAD54L2;SMURF2;TMEM119;ACAD10;FOXI1;LZTS1;KCNAB2;TAF1D;ELF5;RNF185;LRRC15;DDI1;MGRN1;SERPINA4;GATAD1;USP14;LRRC20;MRPL4;AIFM3;AI…
	cfa-miR-346	PDP1;TGOLN2;PGF;CRHBP;STOML1;STOML3;ZNF638;MED20;SYP;CCDC141;CLPTM1L;DIRAS1;GRIN2B;ZNF774;NAA10;SDR9C7;LRRC4;WNT10B;TFPT;RCOR2;RCOR1;PTPRT;OGFOD2;SSTR3;BHLHA9;ROR1;ACAA1;PLCXD3;RAD23A;ACP5;PPT1;SERPINH1;SORCS3;PROCR;ARG2;TMEM123;VEZF1;SPNS2;NPLOC4;KLF13;TAOK1;MAP2K3;TMEM120B;CCDC155;CAMK2N2;ACPP;KCNK3;HPCA;CDC42BPA;LIMA1;FGF7;ATP10B;KCNAB2;CACHD1;ATP10D;RASSF8;EIF2A;KCNK12;LRRC14;MMP24;DDI2;RDH8;…
	cfa-miR-222	ATP1B1;VAPB;DNAJB14;EDIL3;LUZP2;RAB1A;CDCA7;RBM8A;BTBD3;TWIST1;RECK;INA;ZHX1;VTI1B;VTI1B;EIF2S3;WNK3;PARP11;SKP1;SKP1;SKP1;MARK1;ZNF37A;DCLRE1C;HTR7;PRDM5;TMPRSS11F;PDE4DIP;RFESD;ERBB4;MYBL1;UHMK1;ITGBL1;CD69;HEXIM1;ZDHHC9;GYS2;VEZF1;NTF3;PAIP2;TAOK1;KCNK2;FNIP2;CHCHD10;NSMCE4A;AIDA;ETS1;GOSR1;ZNF518B;CPEB3;CPEB4;NAP1L3;NAP1L2;NAP1L5;CANX;CAMKK1;GUCY1A2;DPP8;WDR35;PRSS35;PGAP1;GMEB1;RBM45;BRWD3;U…
	cfa-miR-330	CADM4;PNMA2;MASP1;AQP9;EFNA1;PRR11;ASCC1;NR2C2AP;PPCS;SYT9;DNAJB12;AURKB;BAK1;RTBDN;CUL5;DDX11;PPP1R1B;RAVER2;PRIM2;BSDC1;GUCA2A;GNG3;LRRC7;POLL;ANAPC2;NCF2;NKX2-8;BARHL2;VASH1;THY1;WDR92;WDR92;DCLRE1C;CD40LG;PARP14;MAPK4;LHFPL1;CX3CR1;NLE1;STC1;ATXN1L;BIN2;ASPRV1;PLA2G2F;TPPP3;PLCXD3;CACNB1;MYO9B;SFXN1;BDKRB2;TMEM229B;CRAMP1L;CHCHD7;ZNF618;SYPL2;KCNMB1;LIF;DUSP18;IL17A;PROCR;DUSP13;WDR52;SAC3D1;…
	cfa-miR-221	SNCB;CRHBP;ASCC1;LPAR4;RNF217;MYLIP;SLC35A3;GLDC;DHX36;PI15;MAGI2;STC2;UGCG;EFNB2;EMX2;PTPRR;F7;DEPDC1;SARS2;CTNNA3;VASH1;FRY;REC8;NNT;PIAS3;UBL4A;FBXL7;SRP72;ADD3;SLC2A13;GNAI3;NEK2;PRRC1;CHCHD4;MST4;TMCC1;PIR;KBTBD8;CASZ1;ARNTL2;FBXO3;LHX8;IL1RAPL1;IKZF5;CCDC87;KLF7;TRPC3;KLF13;PAIP1;NDFIP2;YTHDC1;RAD54L;HNRNPA0;RPF1;ZNF629;TRPS1;SYTL5;ATAD2B;PCDHA6;BACH1;PCDHA3;AP1AR;WASF2;PCDHA5;ANKRD10;PCDHA…
	cfa-miR-769	EDN3;SLC36A2;HMGN2;HMGN2;HMGN2;HMGN2;HMGN2;HMGN2;HMGN2;HMGN2;HMGN2;SLC36A3;LTBP1;SLC9A6;SNCB;SYT4;CADM2;SCN3B;SYNCRIP;L1CAM;CCDC147;TMEM151A;SLC35A3;HOOK3;B2M;PGPEP1;PATZ1;DDX10;SCD5;FIZ1;HIGD1A;INA;GPR137;BCL2L14;VANGL1;PCBD2;PCBD2;PDPN;OLFML2B;RPUSD1;ZNF791;PRKCDBP;PIM2;DCTN3;DCTN4;SIRPA;BOLL;CARNS1;MKS1;EBPL;CATSPER2;ALOX15B;TMEM139;MLEC;SERBP1;PARP14;VEGFA;HES2;NLE1;MRPL49;WFDC1;ATPIF1;ATPIF1…
	cfa-miR-9	IL9R;SGMS2;RP2;PPP2R5D;CRHBP;ASCC1;FSTL1;OGN;AGTR1;MALL;MED28;PHTF2;ZNF395;TLK1;RAB27B;CDH26;MAP2K7;CLCA2;PTBP1;ZNF648;ZNF790;CDHR4;HMG20A;UBE2J2;MYH9;CTNNA1;FOXG1;VGLL2;VGLL4;PMP22;ZNF131;ARF6;ESM1;CHCHD4;KCNJ2;RIC3;DTD1;DTD1;ZNF616;ARX;ALCAM;PROCR;KBTBD4;UBASH3B;IMPG1;CACYBP;SEC23IP;NPHP1;RANBP17;TCF7;IL23R;ESRRB;EPM2A;TGFBR2;KCNK4;FNIP2;UPF3B;APCDD1L;PTAR1;BTBD10;NUTF2;NUTF2;NUTF2;MAP7;DHX40;S…
	cfa-miR-135b	SGMS1;ZNRF3;FANCL;EDNRA;DNAJC16;ZYG11A;GRIN2B;SLC2A3;SLC24A2;NEGR1;NUDT13;OTC;ARHGEF6;HTR4;HMG20A;CYYR1;MMP16;DEPDC1;MED13;CCDC138;ERGIC2;FOXN3;MTMR12;MTMR12;EYA1;HIF1A;ZDHHC13;NEK9;ZNF551;FUT9;RBP1;ERBB4;SLC39A13;NT5C1A;MRAS;SLC39A12;MYEF2;FKBP1A;SPOCK1;RPL37;RPL37;RPL37;RPL37;RPL37;RPL37;RPL37;RPL37;LARP1B;TADA1;PPM1B;SPO11;PDSS1;ANXA7;CIR1;CDYL2;ITGAV;ENTPD7;OTUD7B;ZNF329;MYCBP;CLVS2;TNPO1;RUN…
	cfa-miR-30a	VAPA;ITSN1;GLDC;CUL2;MAP3K5;CDH20;CDCA7;PICALM;FAP;CUL9;PLS1;RARB;OXR1;TAF4B;UBE2J1;WNK3;NAV3;PPARGC1A;BCL2L11;PPARGC1B;PARP16;ACAP2;PGM1;FOXG1;ADAMTS3;PNMA1;SDAD1;PUS3;ALDOB;MMD;RFFL;MYBL2;OTOR;DEXI;ACSBG1;DUSP18;MOV10;LHX1;IDH1;PBRM1;PLAGL2;PRPF40A;TCF7;KLF12;FXR1;RGS2;CD209;SFRP4;SLC46A3;PLA2G4D;JPH4;CACHD1;MMP28;STOX2;ASAH1;SMAP1;DNAJC13;P4HA1;P4HA3;GOLGA1;MICAL1;ATP6V0D1;NR2F2;ADCY10;NT5E;RA…
	cfa-miR-150	MED23;FSTL1;SGMS1;WTAP;CD2AP;ADORA1;B2M;ACTG1;ACTG1;ACTG1;ACTG1;ACTG1;KIF13A;CD47;PPAPDC3;GRIN2B;N4BP2L1;AIF1L;LUC7L2;JAGN1;GLE1;CLEC4D;TMUB2;RAB27A;CLCA2;PRAME;POLH;ROCK1;ANAPC4;ZNF48;PARP11;EXD1;PIM2;PPP1R3A;PIK3IP1;DCTN3;GCC1;TTPAL;DCAF6;PTRF;PARP12;CCR2;ROR1;RAB12;PDE4DIP;FBXL3;TMX2;HSD17B10;GCNT3;ENPP3;FARS2;HSD17B12;HMGCS1;TADA1;ESM1;ZNF514;OTOR;RIC3;BANF1;ALCAM;ARIH2;UPRT;VEZF1;RAP1GAP2;TC…
	cfa-miR-144	MEF2A;ITSN2;ACBD5;CUL3;CTTNBP2;ACBD3;APP;BRPF1;WDR72;CDH20;TECRL;BRPF3;CLK4;ACRC;DDAH1;LRRC7;TMEM14A;ROCK1;ROCK2;EMG1;PTBP1;MED14;CCDC132;MSX1;MAPK6;FOXG1;SHOX;ST18;DCBLD2;AHCY;AHCY;GGCT;MTX3;MTX2;CACNB2;MYEF2;CCDC91;MYBL1;MST4;SORCS3;ZNF616;PPP1R3C;CDC123;ACER3;RASEF;CCDC82;KLF11;ATP11B;PRPSAP2;UPF3A;KCNJ6;MARCKS;TREML1;FGF7;SEPHS1;BACH2;NAP1L3;LSM14A;MTHFD2;P4HA2;ZNF148;SLC23A2;QKI;MYB;BHLHE41;…
	cfa-miR-138a	ALDH8A1;PDP1;MAP3K7;LPHN3;RUNDC1;DIRAS1;TMEM144;CUL5;GRIN2B;PPAPDC2;MED26;DHX33;VNN1;RAB27B;LPHN1;INA;PCBD2;PCBD2;SIPA1L3;MYH9;GLTP;MARK2;THY1;DCAF4;MAPK6;TMEM139;SH3GL2;SH3GL1;PLCXD3;CYP1B1;RALGPS1;SCN1B;GSTCD;WARS2;ARX;SLC29A2;KBTBD4;UBASH3B;DUSP14;UPK1A;RIBC1;DUSP16;PPP2R2C;TECTA;ATP11C;VDAC2;SFMBT2;ARF1;ARF1;ARF1;ARF1;RGS4;PARP8;POP4;TMEM119;LZTS1;ELF2;SLC20A1;FGF9;NUAK1;ZNFX1;EZH1;EZH2;EZH2;…
	cfa-miR-138b	TSPAN1;SLC15A1;RAB3GAP1;FGF17;RORB;RADIL;MEGF11;GP9;CASP3;MCTP2;RMND5A;FBXL12;PIWIL3;PIWIL3;PRKACA;PRKACA;KDM5A;TSEN2;INO80D;TMEM104;USP13;LRRC20;GTPBP1;SOX13;CMKLR1;DHRS9;GLCCI1;TMEM25;ACVR2B;DCUN1D2;HAS1;TPPP;SUSD5;FAIM3;SRGAP2;ZNF275;MYL3;ADCYAP1R1;NFIX;ELMOD3;KCNS1;USP39;GBX1;LETMD1;MOCS1;CEBPE;IGLON5;GINS4;DENND1A;RCAN2;ZBED2;SFRP5;PDE7B;EAF1;AHCYL1;GOSR1;TMTC2;APBB2;RDH16;TBL1X;PLAU
	cfa-miR-8903	VTCN1;NAA15;STOML3;SSR1;MAP3K6;NKPD1;MAK16;OSCAR;VPS4A;GNG7;PIK3CG;OPA3;OPA3;PTPRM;RCOR2;RCOR1;SKP2;HMG20A;UBE2J2;MECOM;MYH9;THY1;FOXG1;VGLL2;FDX1L;GRAP2;MYO18A;WFDC2;PRODH;CRTC2;GNAI2;ERBB2;ZCRB1;RIC3;SORCS2;PPP1R3E;NPHP4;DUSP13;DUSP14;NAGA;FAHD2A;SPP2;UNC119;GPD1;MAOB;NXF3;PCDH12;UPK3A;KIF3C;PRPSAP2;FOXI2;RGS1;DUSP26;PKP2;PI3;HPCA;MAP4;SYTL2;TREML1;POP7;PLCXD2;HNF1A;RNF185;ZNF346;RPS19BP1;POMGN…
	cfa-miR-326	PPP2R5B;RP9;FSTL1;GRIN3A;TMEM141;CDH22;MC1R;OSCAR;PLS1;AIF1L;ZNF391;PHOX2A;OPA3;OPA3;CRTAM;PCBD2;PCBD2;VWA5A;PTBP1;SIPA1L3;HMG20B;SPIRE1;TMEM132D;ZNF787;TMEM135;SSTR3;HNF4A;ASCC2;MED17;SYCN;HSD11B1;WFDC1;FDX1L;TMPRSS11A;MYBBP1A;ADAMTS2;GATC;RALGPS2;PPP2R3A;ERBB4;HSD17B13;PABPC5;PPT2;ACP2;MST4;ACSBG1;TMEM125;RIBC2;MYO15A;PVRL2;ZNF70;GPD2;ZNF398;TCF7;RECQL5;KLF10;NXF1;UBE2L3;UBE2L3;EMILIN3;WDR65;HS…
	cfa-miR-128	RBPMS2;LDHB;LDHB;LDHB;LDHB;LDHB;LDHB;LDHB;LDHB;LDHB;LDHB;LDHB;LDHB;LDHB;LDHB;LDHB;ZNF630;LTBP1;PTGS2;VTCN1;NAA15;SGMS1;ACBD7;CITED2;B2M;AGTR2;DIRAS1;DIRAS2;AQP11;GRIN2D;MAP3K8;YEATS2;LSM1;DDAH1;MAP2K7;CDH24;RAB27A;GNG7;TMEFF1;MPDZ;NODAL;ZNF790;LPCAT2;TMEM132E;GLTP;NME4;DCAF7;MAPK6;F3;ROR1;UNC13C;ORAI2;ADSS;OSTF1;MIPOL1;CCDC92;ACSBG2;ZNF618;KCNJ3;ALCAM;DUSP18;WDR55;CACYBP;EFR3A;DVL2;VWA3A;NPLOC4;T…
BP1_vs_CFDP1 BP2_vs_CFDP2	cfa-miR-34b	TGOLN2;PGF;MED24;WTAP;HMCN2;ACBD3;OGN;AGTR1;USP54;BRPF3;RAE1;BTBD3;DHX33;PHOX2A;TMEFF1;ZNF45;BCL2L14;ROCK1;TAF4B;SCN2A;PTPRR;HNF4G;TMEM130;BCL2L13;ERGIC1;THY1;SIRPG;HNF4A;HSD11B2;SHOX;TGIF2;ATPIF1;ATPIF1;UNC13C;TPPP3;SCN1A;MGAT5B;PPP2R3A;GNAI2;TNRC18;PUS1;CHCHD1;CACNB1;ACP5;CACNB3;DAAM1;ARX;ALCAM;PEA15;PPP1R3B;PVRL1;VWA5B2;UBASH3B;GORASP1;IMPG1;GORASP2;TECTB;RLBP1;UNC45A;GPD2;TCF7;KLF12;MAP2K1;FO…
	cfa-miR-34c	CPLX2;GALNT7;BTD;MRVI1;IQGAP3;LPAR2;DMWD;UBE2QL1;RNGTT;ADPRHL1;SRRT;SLC1A2;PEG10;GPKOW;SRR;SMOX;FNDC3A;VPS39;RNF14;RS1;PLAG1;SAMD12;EFNB1;CCDC135;NLGN1;VTI1B;VTI1B;RAI14;AFF2;NKTR;LMBR1L;MYRIP;PIAS3;NEDD4;BNC2;SERPINB7;MCFD2;WHSC1L1;AMOT;LCLAT1;RELN;CACNA1E;SNX12;GATC;PHF6
	cfa-miR-1307	GDF2;VAPB;GPR123;STOML1;VPS52;DNAJB12;AMOTL1;TPK1;MAP3K6;MAMSTR;ZFP91;CDH20;PPP1R1A;PRRT1;BCL7A;RAB20;PITX1;RREB1;NKX2-8;CDHR3;UNC5CL;BOLL;MKS1;SSTR5;EGFLAM;WDR86;PIAS4;PLA2G2C;CRTC3;ADSS;ELL;TFCP2L1;CDC34;ASB13;CACNB4;PPCDC;ZNF618;DEXI;SULT4A1;ZNF227;LGALS3BP;CRMP1;UBASH3B;LHX5;LGSN;OLFM1;IKZF1;SCD;TMEM110;GAS6;KCNJ5;NOTCH1;RGS3;ETS2;MCPH1;TREML2;CLCN6;KCNAB2;VBP1;ANKRD10;RTN1;WBP2;POMGNT1;NT5M;…
	cfa-miR-95	CTTNBP2NL;PRR15;LYPD6;VAPB;OSMR;RNASEH1;RORB;CCT3;CCT3;TMEM143;MAGED1;CDCA7;S1PR1;HRSP12;LSM5;LSM5;ZRSR2;MAGI2;PDCD1LG2;RND3;NAV2;IGF2BP1;KCNJ2;DIDO1;ZNF616;MCF2L2;IMPG1;SKA3;PPP2R2C;GPD2;LCMT1;IKZF2;MAP2K1;WDR70;SYNGR3;SHOX2;EPHA4;ZNF217;NUP62;RGS4;FJX1;SLC46A1;MCHR1;SLC27A1;FOXA3;NPNT;MITF;SLC26A1;SENP7;ZBTB38;EDNRA;CCNE1;DNAJC13;SRPR;DPP8;RBM47;STX4;GPR176;ADAM10;MMP19;PAPD7;FOSB;MTMR11;MYRIP;…
	cfa-miR-155	CYP24A1;CDX1;MEF2A;HRNR;AQP9;RP2;DQX1;STOML3;LUZP2;RORA;ACBD5;ACBD4;HOOK1;BAK1;OGN;AGTR1;ACBD3;G2E3;PICALM;STAC;SERPINE2;INSIG2;GRIN2B;INTS4;INTS4;INTS4;VMA21;PLS1;PIK3CA;ZNF391;ADAM9;GJD2;INA;CRISP3;LYRM7;PMCH;RREB1;STRN3;MYH3;RCOR1;PARP11;LPCAT2;TMEM27;CCR9;LCA5;TMPRSS11D;UBL4A;SHOX;ATXN1L;SRP72;UNC13C;CD226;TM6SF1;BIN2;IRAK1BP1;TRIML2;CCDC96;EMCN;ACADSB;PABPC5;ALDOB;HMGCS1;CHCHD7;ZNF618;PDSS2;…
